# Supplementary material for: The effects of HAP and macrophage cells to the expression of inflammatory factors and apoptosis in HK-2 cells of vitro co-cultured system
Source: Urolithiasis. 2017 Dec 13;46(5):429–43. doi: 10.1007/s00240-017-1032-8 (PMC6153874; doi:10.1007/s00240-017-1032-8)
Supplement: Supplementary file 1 — Supplementary material 1 (XLSX 17 KB) [file 240_2017_1032_MOESM1_ESM.xlsx]

## Sheet: the qualification of M1 
	Mφ			M1			M2
TNF-α	135.56	168.47	171.26	1059.65	1013.21	985.63	251.31	289.57	290.15
TGF-β	159.15	175.63	203.31	385.13	305.63	367.17	1213.31	1343.52	1489.47

## Sheet: CCL-2 in the media
	H			H+M			H+A1			H+A2			M+A1			M+A2			H+M+A1			H+M+A2
2	1.15	2.45	1.35	5.17	5.34	3.92	25.15	24.74	28.19	32.23	36.48	34.61	168.71	178.93	159.67	158.9	181.43	176.61	249.83	268.41	247.14	488.67	459.65	471.28
4	2.82	2.41	3.51	6.27	5.54	4.69	30.18	32.49	33.57	40.99	42.18	39.63	263.18	249.15	248.17	258.19	264.27	277.46	295.19	335.83	311.97	559.61	567.16	539.95
6	4.84	5.95	3.57	6.15	6.17	6.29	35.96	36.47	40.59	45.65	49.96	58.17	456.73	468.14	412.33	439.62	445.65	481.51	557.94	567.33	584.18	678.29	659.37	690.64

## Sheet: OPN in HK-2 cells(WB)
	2H			4H			6H
H	1	1	1	1	1	1	1	1	1
H+M	1.05902	1.01562	1.00154	1.17196	1.16584	1.19954	1.16454	1.11854	1.25635
H+A1	1.62952	1.67841	1.72541	1.89934	1.75649	1.71654	2.79397	2.98748	2.57482
H+A2	1.73659	1.94515	1.78564	2.16809	1.99223	2.09521	3.33631	3.41527	3.19848
H+M+A1	2.64973	2.15342	2.39481	2.8975	1.52615	2.05184	3.64547	3.78941	3.95487
H+M+A2	1.84011	1.95124	1.79684	3.3933	2.98745	3.04814	4.81517	4.57155	4.69822

## Sheet: LDH(Elisa)
	2H			4H			6H
H	1	1	1	1	1	1	1	1	1
H+M	1.84815	1.09091	1.97222	1.87024	1.52346	2.20885	1.69806	2.51974	1.71412
H+A1	2.05105	2.41923	2.55975	3.11331	3.83502	4.01191	4.51239	5.7747	4.70527
H+A2	3.39316	2.7845	3.47168	3.75888	4.31289	4.07715	5.7741	4.76481	5.54145
H+M+A1	3.5605	3.4952	4.05664	4.80361	4.54952	5.42898	6.36491	4.717	5.53576
H+M+A2	5.07246	4.15365	5.53277	3.81887	5.13275	6.70143	8.14834	7.45709	8.64028

## Sheet: BAX BCL-2
	2H			4H			6H
H	0.087666	0.205799	0.198811	0.221875	0.240261	0.376148	0.146822	0.137163	0.187515
H+M	0.128632	0.242859	0.469305	0.332956	0.269701	0.375688	0.30692	0.336348	0.346374
H+A1	0.261575	0.306421	0.311346	0.472412	0.302462	0.530393	0.642685	0.698607	0.433726
H+A2	0.142321	0.238231	0.176745	0.444279	0.37211	0.429926	0.573951	0.737936	0.601915
H+M+A1	0.266728	0.436988	0.232524	0.476751	0.357821	0.708251	0.565095	0.841718	0.647982
H+M+A2	0.3957	0.550327	0.685784	0.561785	0.667819	0.766804	0.692074	0.78033	0.86534
								BAX/BCL-2

## Sheet: Fetuin-A
	2H			4H			6H
H	1	1	1	1	1	1	1	1	1
H+M	0.914923	1.07621	0.981128	0.892505	0.993388	0.91466	0.932999	0.875239	0.897194
H+A1	0.938685	0.894737	0.932933	0.941454	0.864597	0.939641	0.796396	0.850541	0.908778
H+A2	0.857377	0.879669	0.812879	0.853122	0.818337	0.866004	0.54651	0.718584	0.580877
H+M+A1	0.83988	0.815004	0.80829	0.706589	0.742318	0.82627	0.587611	0.739708	0.424902
H+M+A2	0.751504	0.791937	0.780712	0.680988	0.774941	0.694633	0.691599	0.56514	0.615353
